# Supplementary material for: Unlocking Allelic Diversity for Sustainable Development of Salinity Stress Tolerance in Rice
Source: Curr Genomics. 2021 Dec 30;22(6):393–403. doi: 10.2174/1389202922666211005121412 (PMC8886628; doi:10.2174/1389202922666211005121412)
Supplement: Supplementary file 1 [file CG-22-393_SD1.zip]

Archive with 2 entries (1 files):
- CG-22-393_SD1/
- CG-22-393_SD1/CG-22-393_SD1.xlsx
