# Supplementary material for: Unlocking Allelic Diversity for Sustainable Development of Salinity Stress Tolerance in Rice
Source: Curr Genomics. 2021 Dec 30;22(6):393–403. doi: 10.2174/1389202922666211005121412 (PMC8886628; doi:10.2174/1389202922666211005121412)
Supplement: Supplementary file 1 [file CG-22-393_SD1.zip › CG-22-393_SD1/CG-22-393_SD1.xlsx]

## Sheet: Supplementary table-1
Supplementary table-1: Summary of GWAS studies for the identification of allelic variants in salt tolerance related QTLs/genes in rice.
S.N.	QTL	Chr . No.	Triats	Position	Allele	MSU Gene ID	Gene Name	Function	References
1	qSNK1	1	Ratio of Na+ to K+ concentrations in shoots	11460354	G/T	LOC_Os01g20160	HKT1;5	Na+-K+ cotransporters or Na+-K+ uniporters	[76]
2	qSNK1	1	Ratio of Na+ to K+ concentrations in shoots	11527219	G/T	LOC_Os01g20720	CC-NBS-LRR	CC-NBS-LRR, putative, expressed	[76]
3	qSNK12	12	Ratio of Na+ to K+ concentrations in shoots	4046018	C/G	LOC_Os12g07970	anion transporter	Transporter, major facilitator family, putative, expressed	[76]
4	qSNK12	12	Ratio of Na+ to K+ concentrations in shoots	4056582	C/G	LOC_Os12g07990	kinase family protein	Protein kinase family protein, putative, expressed	[76]
5	qSNK12	12	Ratio of Na+ to K+ concentrations in shoots	4055569	C/G	LOC_Os12g08030	Expressed protein	Expressed protein	[76]
6	qSNK12	12	Ratio of Na+ to K+ concentrations in shoots	4055569	C/G	LOC_Os12g08040	RetrotranspLOC_Oson protein	RetrotranspLOC_Oson protein, putative, unclassified	[76]
7	qSNC1	1	Shoot Na+ concentration	23751820	C/G	LOC_Os01g41930	Leucine rich repeat protein	Leucine rich repeat protein, putative, expressed	[76]
8	qSNC1	1	Shoot Na+ concentration	23751820	C/G	LOC_Os01g42040	Ubiquitin-conjugating enzyme	Ubiquitin-conjugating enzyme, putative, expressed	[76]
9	qSNC6	6	Shoot Na+ concentration	17675871	G/C	LOC_Os06g30390	metal ion binding protein	Oxidoreductase/transition metal ion binding protein, putative, expressed	[76]
10	qSNC6	6	Shoot Na+ concentration	17675871	G/C	LOC_Os06g30440	OsGH3.7	LOC_OsGH3.7-Probable indole-3-acetic acid-amidLOC_Osynthetase, expressed	[76]
11	qRNK2	2	Ratio of Na+ to K+ concentrations in roots	24249696	G/T	LOC_Os02g40100	DUF869 domain containing protein,	Plant protein of unknown function DUF869 domain containing protein, expressed	[76]
12	qRNK2	2	Ratio of Na+ to K+ concentrations in roots	24249696	G/T	LOC_Os02g40120	Expressed protein	Expressed protein	[76]
13	qRNK2	2	Ratio of Na+ to K+ concentrations in roots	24249696	G/T	LOC_Os02g40180	Receptor-like protein kinase 5 precursor	Receptor-like protein kinase 5 precursor, putative, expressed	[76]
14	qRNK2	2	Ratio of Na+ to K+ concentrations in roots	24249696	G/T	LOC_Os02g40270	Expressed protein	Expressed protein	[76]
15	qRNK2	2	Ratio of Na+ to K+ concentrations in roots	24249696	G/T	LOC_Os02g40280	piwi domain containing protein	piwi domain containing protein, putative, expressed	[76]
16	qSDW9a	9	Seedling dry weight	1770818	A/G	LOC_Os09g03590	Retrotransp	RetrotranspLOC_Oson protein, putative, unclassified, expressed	[76]
17	qSDW9a	9	Seedling dry weight	1770818	A/G	LOC_Os09g03670	Retrotransp	RetrotranspLOC_Oson protein, putative, unclassified, expressed	[76]
18	qSDW9a	9	Seedling dry weight	1770818	A/G	LOC_Os09g03750	Ankyrin	Ankyrin, putative, expressed	[76]
19	qSST5	5	Score for salt toxicity symptoms	7014412	G/A	LOC_Os05g12270	Expressed protein	Expressed protein	[76]
20	qSST5	5	Score for salt toxicity symptoms	7014412	G/A	LOC_Os05g12290	RetrotranspLOC	RetrotranspLOC_Oson protein, putative, unclassified, expressed	[76]
21	qSST9	9	Score for salt toxicity symptoms	20746981	C/T	LOC_Os09g35970	TBC domain containing protei	TBC domain containing protein, expressed	[76]
22	qGR3	3	Germination rate	6884762	G/A	LOC_Os03g12840	Ositol 1,3,4-trisphLOC_Osphate 5/6-kinase	InLOC_Ositol 1,3,4-trisphLOC_Osphate 5/6-kinase, putative, expressed	[76]
23	N/A	9	total spikelet number per plot.	17569303	C/A	LOC_Os09g28910	carbonic anhydrase	carbonic anhydrase, chloroplast precursor	[80]
24	N/A	2	grain yield per plot.	30381323	A/C	LOC_Os02g49700	leucine zipper	homeobox associated leucine zipper	[80]
25	N/A	6	seedling survival days.	25296413	A/G	LOC_Os06g42130	leucoanthocyanidin dioxygenase	leucoanthocyanidin dioxygenase	[80]
26	N/A	1	total panicle number.	10217743	C/T	LOC_Os01g18240	MYB TF	MYB family transcription factor	[80]
27	N/A	1	total spikelet number per plot.	34508726	T/C	LOC_Os01g59660	MYB TF	MYB family transcription factor	[80]
28	N/A	8	heading date.	3439704	T/G	LOC_Os08g06240	MYB TF	MYB family transcription factor	[80]
29	N/A	4	total panicle number.	30734275	A/T	LOC_Os04g51830	OsHKT1;4	Na + specific transporters (subfamily 1 )	[80]
30	N/A	1	total panicle number.	10195388	A/G	LOC_Os01g18210	FKBP-type	peptidyl-prolyl cis-trans isomerase, FKBP-type	[80]
31	N/A	3	seed setting rate.	16283199	A/G	LOC_Os03g28300	protein kinase domain	protein kinase domain containing protein	[80]
32	N/A	4	total panicle number.	30974542	C/T	LOC_Os04g52140	protein kinase domain	protein kinase domain containing protein	[80]
33	N/A	4	total panicle number.	30975095	G/C	LOC_Os04g52140	protein kinase domain	protein kinase domain containing protein	[80]
34	N/A	4	filled grain number.	33421789	T/A	LOC_Os04g56120	protein kinase domain	protein kinase domain containing protein	[80]
35	N/A	3	grain yield per plot.	3799201	A/G	LOC_Os03g07480	sucrose transporter	sucrose transporter	[80]
36	N/A	1	seedling number.	13217611	T/G	LOC_Os01g23530	terpene synthase	terpene synthase	[80]
37	N/A	5	alt stress injury.	18475547	T/A	LOC_Os05g31730	monovalent cation:proton antiporter-2	transporter, monovalent cation:proton antiporter-2 family	[80]
38	N/A	5	seedling survival days.	18475562	G/A	LOC_Os05g31730	proton antiporter-2 family	transporter, monovalent cation:proton antiporter-2 family	[80]
39	N/A	1	filled grain number.	3103802	T/C	LOC_Os01g06590	zinc finger	zinc finger, C3HC4 type domain containing protein	[80]
40	N/A	1	SSI score, D green leaf#, biomass	2202264 - 2203860	G/C	LOC_Os01g04800	AP2/EREBP129	Transcriptional reprogramming during salt stress	[90]
41	N/A	1	Plant height	33308448 - 33311391	C/T	LOC_Os01g57610	OsGH3.1	Auxin-responsive role in salinity tolerance	[90]
42	N/A	2	SSI score, D PHT, D green leaf#, biomass	2007232 - 2009961	A/C	LOC_Os02g04520	G-protein subunit	Signal transducer during salt stress	[90]
43	N/A	3	SSI score, D green leaf#, biomass	2070492 - 2075369	C/T	LOC_Os03g30420	Vacuolar cation/proton exchanger	Protects primary cell mechanisms mediated by ion homeostasis	[90]
44	N/A	3	SSI score, D green leaf#, biomass	17340415 - 17340601	C/T	LOC_Os03g30420	GL3.2	Cytochrome P450, stress tolerance	[90]
45	N/A	3	SSI score, D green leaf#, biomass	17985563 - 17998498	C/T	LOC_Os03g31550	Aldehyde oxidase putative	Abiotic stress response	[90]
46	N/A	3	SSI score, D green leaf#, biomass	18153143 - 18160127	C/T	LOC_Os03g31750	Pyruvate orthophosphate dikinase (PPDK)	Improved plant physiology under abiotic stress	[90]
47	N/A	3	SSI score, D green leaf#, biomass	18485606 - 18488371	C/T	LOC_Os03g32314	AOC1, allene oxide cyclase	Response to salt and other abiotic stresses	[90]
48	N/A	3	SSI score, D green leaf#, biomass	19197601 - 19204090	C/T	LOC_Os03g33590	Interferon-related developmental regulator	Salt sensitivity in Arabidopsis	[90]
49	N/A	3	SSI score, D green leaf#, biomass	20363507 - 20370047	C/T	LOC_Os03g36730	OST3/OST6 family protein	Hypersensitivity to osmotic and salt stress	[90]
50	N/A	3	SSI score, D green leaf#, biomass	20650253 - 20653294	C/T	LOC_Os03g37260	Pentatricopeptide repeat	Post-transcriptional gene regulation under abiotic stresses	[90]
51	N/A	3	SSI score, D green leaf#, biomass	36152044 - 36152517	A/T	LOC_Os03g63970	GA20OX1, gibberellin 20 oxidase 1	Growth and development, downregulated under abiotic stress	[90]
52	N/A	4	SSI score, D green leaf#, biomass	31392876 - 31395185	G/A	LOC_Os04g52720	GLP4-1, germin-like protein 4-1	Salt and osmotic stress tolerance	[90]
53	N/A	10	SSI score, D green leaf#, biomass	11731592 - 11732917	C/T	LOC_Os10g22600	ERF51, ethylene response factor 51	Osmotic stress tolerance	[90]
54	N/A	10	SSI score, D PHT, D green leaf#, biomass	18754181 - 18758096	A/C	LOC_Os10g35150	Expressed protein	Downregulated during abiotic stress	[90]
55	N/A	10	SSI score, D PHT, D green leaf#, biomass	18976009 - 18979110	A/C	LOC_Os10g35460	Phytochelatin synthase	Regulation of osmolytes, Na+/K+ ratio, sequestration in the vacuole for cellular redox homeostasis	[90]
56	N/A	2	Root/shoot ratio	19605493	N/A	LOC_Os02g0532500	, Germin-like protein 2-4	Germin family protein, Germin-like protein 2-4	[82]
57	N/A	2	Root/shoot ratio	19605493	N/A	LOC_Os02g0532900	GlycLOC	GlycLOC_Oside hydrolase family 17 protein	[82]
58	N/A	2	Root/shoot ratio	19605493	N/A	LOC_Os02g0533300	CAH1-like domain	Carbonic anhydrase, CAH1-like domain, containing protein	[82]
59	N/A	2	Root/shoot ratio	19605493	N/A	LOC_Os02g0533800	ATPase inhibitor	Similar to ATPase inhibitor	[82]
60	N/A	4	Root length	31168058	N/A	LOC_Os04g0612900	VMA21	Vacuolar ATPase assembly integral membrane protein VMA21-like domain-containing protein	[82]
61	N/A	4	Root length	31168058	N/A	LOC_Os04g0613900	OsHAK11	Similar to Potassium transporter 18,	[82]
62	N/A	4	Root length	31168058	N/A	LOC_Os04g0614000	2,4-dienoyl-CoA reductase	Similar to Peroxisomal 2,4-dienoyl-CoA reductase	[82]
63	N/A	4	Root length	31168058	N/A	LOC_Os04g0614100	OsMADS31	MADS-box domain-containing protein,	[82]
64	N/A	4	Root length	31168058	N/A	LOC_Os04g0614600	aminotransferase	Similar to Viroid RNA-binding protein,	[82]
65	N/A	4	Root length	31168058	N/A	LOC_Os04g0614500	Pyridoxal phLOC_Osphate-dependent transferase	Pyridoxal phLOC_Osphate-dependent transferase, major region, subdomain 1 domain-containing protein	[82]
66	N/A	4	Root length	31168058	N/A	LOC_Os04g0615100	Lecithine cholesterol acyltransferase-like protein	Similar to Lecithine cholesterol acyltransferase-like protein	[82]
67	N/A	4	Root length	31168058	N/A	LOC_Os04g0615700	OsAGO2	Protein argonaute 2,	[82]
68	N/A	12	Relative root/shoot ratio	1628276	N/A	LOC_Os12g0133100	OsZIFL12	Major facilitator superfamily protein,	[82]
69	N/A	12	Relative root/shoot ratio	1628276	N/A	LOC_Os12g0133300	OsZIFL13	zinc-induced facilitator-like 13	[82]
70	N/A	12	Relative root/shoot ratio	1628276	N/A	LOC_Os12g0133400	4′-phLOC_Osphopantetheinyl transferase	4′-phLOC_Osphopantetheinyl transferase domain-containing protein	[82]
71	N/A	12	Relative root/shoot ratio	1628276	N/A	LOC_Os12g0133700	phLOC_Osphatase 1	Stress-activated protein kinase pathway-regulating	[82]
72	N/A	12	Relative root/shoot ratio	1628276	N/A	LOC_Os12g0133800	OsPIN1d	Similar to Auxin efflux carrier protein,	[82]
73	N/A	1	Mean germination time	15450039	G/A	LOC_Os01g27710-LOC_Os01g27720	MGRN1	E3 ubiquitin-protein ligase MGRN1, putative, expressed	[91]
74	N/A	1	Mean germination time	17736489	C/T	LOC_Os01g32330	heavy metal-associated	heavy metal-associated domain containing protein	[91]
75	N/A	2	Vigor index	666962	A/G	LOC_Os02g02190	transporter, major facilitator	transporter, major facilitator family, putative, expressed	[91]
76	N/A	4	Mean germination time	16501431	C/T	LOC_Os04g27950-LOC_Os04g27960	B3 DNA binding domain	B3 DNA binding domain containing protein, expressed	[91]
77	N/A	6	Vigor index	23605165	G/A	LOC_Os06g39756	ATP synthase epsilon chain	ATP synthase epsilon chain, putative, expressed	[91]
78	N/A	6	Vigor index	23605165	G/A	LOC_Os06g39750	Fatty acid elongase 1-like protein	Similar to Fatty acid elongase 1-like protein	[91]
79	N/A	5	Mean germination time	29704394	T/C	LOC_Os05g51770	Ty3-gypsy subclass,	retrotransposon protein, putative, Ty3-gypsy subclass, expressed	[91]
80	N/A	9	Vigor index	2214950	A/T	LOC_Os09g04210	hydrolase/ zinc ion binding protein	hydrolase/ zinc ion binding protein, putative, expressed	[91]
81	N/A	10	Vigor index	10723028	G/A	LOC_Os10g21100-LOC_Os10g21110	glycosyl hydrolase family 10	glycosyl hydrolase family 10 protein, putative, expressed	[91]
82	N/A	11	Vigor index	27305217	T/C	LOC_Os11g45110-LOC_Os11g45120	conserved hypothetical protein	conserved hypothetical protein	[91]
83	N/A	12	Mean germination time	5000802	A/C	LOC_Os12g09510-LOC_Os12g09520	hypothetical protein	hypothetical protein	[91]
84	N/A	12	Vigor index	14215505	C/T	LOC_Os12g24780	retrotransposon protein	retrotransposon protein, putative, unclassified, expressed	[91]
85	qPD18_2.1	2	percentage of damage	24382186	A/G	LOC_Os02g4053	MYB transcription factor	MYB transcription factor	[92]
86	qSES18_2.1	2	standard evaluation score	24382186	C/A	LOC_Os02g4053	MYB transcription factor	MYB transcription factor	[92]
87	qSES18_4.1	4	standard evaluation score	17083910	C/T	LOC_Os02g40730	OsAMT1.3	Ammonium transporter (OsAMT1.3)	[92]
88	qSNa12_4.1	4	Shoot Na+ content	20374274	G/A	LOC_Os04g33640	Glycosyl hydrolases gene family	Glycosyl hydrolases gene family	[92]
89	qSNa12_10.1	10	Shoot Na+ content	15893435	A/G	LOC_Os04g33720	Glycosyl hydrolases gene family	Glycosyl hydrolases gene family	[92]
90	qSKD_3.1	3	Na+/K+ are relative deduction	3805384	C/T	LOC_Os03g07450	Homeobox associated leucine zipper	Homeobox associated leucine zipper	[92]
91	qSNa/K0_3.1	3	shoot Na+ content,	3805384	T/G	LOC_Os03g07480	Sucrose transporter	Sucrose transporter	[92]
92	qi01_03	1	Root biomass	6.922	N/A	LOC_Os01g12580	OsLEA5	Late embryogenesis abundant protein.	[74]
93	qi01_06	1	Specific leaf area	24.839	N/A	LOC_Os01g0292200	OsCPK1	Serine/threonine protein kinase with calmodulin-like domain. Calcium sensor	[74]
94	qc02_02	2	Relative root dry weight	11.018	N/A	LOC_Os02g18880	OsCBL7	Calcium sensor interacting with CIPK serine-threonine protein kinases	[74]
95	qc02_02	2	Relative root dry weight	11.06	N/A	LOC_Os02g18930	OsCBL8	Calcium sensor interacting with CIPK serine-threonine protein kinases	[74]
96	qc02_02	2	Relative root dry weight	12.432	N/A	LOC_Os02g21009	OsCAX1c	Sodium/calcium exchanger protein playing a role in intracellular Ca2+ ion homeostasis.	[74]
97	qi02_06	2	leaf area	22.333	N/A	LOC_Os02g36974	GF14E	Regulator of cellular signal transduction.	[74]
98	qi02_08	2	Root dry weight	25.431	N/A	LOC_Os02g42290	OsCLP3	ATP-dependent clp protease with established stress protective rol	[74]
99	qi02_09	2	Maximum root length	25.959	N/A	LOC_Os02g43110	OsMHX2	Role in intracellular Ca2+ ion homeostasi	[74]
100	qc02_03	2	Potassium mass fraction	35.303	N/A	LOC_Os02g57650	OsNTL6	Membrane bound NAC-type TF. Role in adaptation to osmotic stres	[74]
101	qc03_02	3	Realative leaf area	15.632	N/A	LOC_Os03g27280	SAPK1	Response to hyperosmotic stress	[74]
102	qc03_03	3	Relative specific leaf area	16.061	N/A	LOC_Os03g27960	OsCAX2	Role in intracellular Ca2+ ion homeostasis.	[74]
103	qc03_03	3	Relative specific leaf area	16.167	N/A	LOC_Os03g28120	OsKAT1	Potassium channel protein. Maintenance of cytosolic cation homeostasis.	[74]
104	qi04_06	4	Shoot biomass	30.548	N/A	Chr4:30548314..30545885	OsHKT1;2	Na+ transporter. Pseudogene in Nipponbare.	[74]
105	qi04_06	4	Shoot biomass	30.584	N/A	LOC_Os04g51610	OsACA6	Calcium-transporting ATPase, plasma membrane-type. Antioxidant	[74]
106	qc06_02	6	Realative leaf area	5.677	N/A	LOC_Os06g10880	OsABF2	Transcriptional regulator modulating expression of salt stress-responsive genes through an ABA-dependent pathwa	[74]
107	qc07_01	7	Sodium-to-potassium ratio	6.968	N/A	LOC_Os07g12340	OsNAC3	NAC-type TF	[74]
108	qc07_02	7	Realative leaf length	22.223	N/A	LOC_Os07g37090	OSRIP18	Potential superoxide dismutase activity.	[74]
109	qc08_03	8	Sodium-to-potassium ratio	27.298	N/A	LOC_Os08g43160	OsHsfB2b	TF regulating OsNHX1 expression.	[74]
110	qc08_03	8	Sodium-to-potassium ratio	4602	N/A	LOC_Os08g43334	OsBURP15	Heat shock factor.	[74]
111	qi11_04	11	Specific leaf area	4.302	N/A	LOC_Os11g08210	OsNAC5	NAC-type DNA-binding protein.	[74]
112	N/A	9	Unfilled Grains Control	10154727	N/A	LOC_Os09g16540	protein kinase	protein kinase, putative, expressed	[93]
113	N/A	9	Unfilled Grains Control	10223755	N/A	LOC_Os09g16710	hypothetical protein	hypothetical protein	[93]
114	N/A	2	Spikelet Fertility Control	22735985	N/A	LOC_Os02g37580	fimbrin-like protein 2	fimbrin-like protein 2, putative, expressed	[93]
115	N/A	2	Spikelet Fertility Control	22860604	N/A	LOC_Os02g37694	expressed protein	expressed protein	[93]
116	N/A	2	Spikelet Fertility Control	22917760	N/A	LOC_Os02g37850	expressed protein	expressed protein	[93]
117	N/A	2	Spikelet Fertility Control	22976239	N/A	LOC_Os02g37920	expressed protein	expressed protein	[93]
118	N/A	5	Spikelet Fertility Control	6251237	N/A	LOC_Os05g11130	cytochrome P450,	cytochrome P450, putative, expressed	[93]
119	N/A	7	Spikelet Fertility Control	22665019	N/A	LOC_Os07g37800	bromodomain domain containing protein	bromodomain domain containing protein, expressed	[93]
120	N/A	7	Spikelet Fertility Control	22725607	N/A	LOC_Os07g37890	protein phosphatase 2C, putative,	protein phosphatase 2C, putative, expressed	[93]
121	N/A	9	Spikelet Fertility Control	10154727	N/A	LOC_Os09g16540	protein kinase, putative,	protein kinase, putative, expressed	[93]
122	N/A	9	Spikelet Fertility Control	10223755	N/A	LOC_Os09g16710	hypothetical protein	hypothetical protein	[93]
123	N/A	4	Plant Height Control	8559661	N/A	LOC_Os04g15790	eukaryotic aspartyl protease domain containing protein,	eukaryotic aspartyl protease domain containing protein, expressed	[93]
124	N/A	4	Plant Height Control	8595251	N/A	LOC_Os04g15880	hypothetical protein	hypothetical protein	[93]
125	N/A	4	Plant Height Control	9055327	N/A	LOC_Os04g16680	fructose-1,6-bisphosphatase, putative,	fructose-1,6-bisphosphatase, putative, expressed	[93]
126	N/A	4	Plant Height Control	9329452	N/A	LOC_Os04g17064	expressed protein	expressed protein	[93]
127	N/A	4	Plant Height Control	9647203	N/A	LOC_Os04g17660	rhodanese-like domain containing protein, putative,	rhodanese-like domain containing protein, putative, expressed	[93]
128	N/A	4	Plant Height Control	9885496	N/A	LOC_Os04g18010	cleavage and polyadenylation specificity factor subunit 1, putative,	cleavage and polyadenylation specificity factor subunit 1, putative, expressed	[93]
129	N/A	4	Plant Height Control	12215278	N/A	LOC_Os04g21640	hypothetical protein	hypothetical protein	[93]
130	N/A	1	Na/K Ratio Stress	9628360	N/A	LOC_Os01g16870	argonaute, putative, expressed	argonaute, putative, expressed	[93]
131	N/A	1	Na/K Ratio Stress	9666078	N/A	LOC_Os01g16900	dehydrogenase, putative, expressed	dehydrogenase, putative, expressed	[93]
132	N/A	1	Na/K Ratio Stress	10512783	N/A	LOC_Os01g18670	MDR-like ABC transporter	MDR-like ABC transporter, putative, expressed	[93]
133	N/A	1	Na/K Ratio Stress	10620694	N/A	LOC_Os01g18800	CAMK_KIN1/SNF1/Nim1_like.9	CAMK_KIN1/SNF1/Nim1_like.9 - CAMK includes calcium/calmodulin depedent protein kinases, expressed	[93]
134	N/A	1	Na/K Ratio Stress	10650785	N/A	LOC_Os01g18850	OsSPL1	OsSPL1 - SBP-box gene family member, expressed	[93]
135	N/A	1	Na/K Ratio Stress	10745599	N/A	LOC_Os01g19020	peroxidase precursor, putative, expressed	peroxidase precursor, putative, expressed	[93]
136	N/A	1	Na/K Ratio Stress	11608731	N/A	LOC_Os01g20860	phospholipase D. Active site motif family protein, expressed	phospholipase D. Active site motif family protein, expressed	[93]
137	N/A	1	Na/K Ratio Stress	12054948	N/A	LOC_Os01g21570	hypothetical protein	hypothetical protein	[93]
138	N/A	1	Na/K Ratio Stress	12831995	N/A	LOC_Os01g22870	expressed protein	expressed protein	[93]
139	N/A	1	Na/K Ratio Stress	12854366	N/A	LOC_Os01g22900	neutral/alkaline invertase	neutral/alkaline invertase, putative, expressed	[93]
140	N/A	1	Na/K Ratio Stress	14420442	N/A	LOC_Os01g25460	uncharacterized protein At4g06744	uncharacterized protein At4g06744 precursor, putative, expressed	[93]
141	N/A	1	Na/K Ratio Stress	14511216	N/A	LOC_Os01g25630	NB-ARC domain containing protein,	NB-ARC domain containing protein, expressed	[93]
142	N/A	4	Na/K Ratio Stress	13497584	N/A	LOC_Os04g23620	D-mannose binding lectin family protein	D-mannose binding lectin family protein	[93]
143	N/A	4	Na/K Ratio Stress	13649124	N/A	LOC_Os04g23910	OsMADS25	OsMADS25 - MADS-box family gene with MIKCc type-box, expressed	[93]
144	N/A	4	Na/K Ratio Stress	14014367	N/A	LOC_Os04g24469	jasmonate-induced protein	jasmonate-induced protein, putative	[93]
145	N/A	4	Na/K Ratio Stress	34164920	N/A	LOC_Os04g57730	uracil-DNA glycosylase	uracil-DNA glycosylase, putative, expressed	[93]
146	N/A	4	Na/K Ratio Stress	34292214	N/A	LOC_Os04g57920	OsFBX154	OsFBX154 - F-box domain containing protein, expressed	[93]
147	N/A	6	Na/K Ratio Stress	902913	N/A	LOC_Os06g02570	syntaxin	syntaxin, putative, expressed	[93]
148	N/A	6	Na/K Ratio Stress	1460570	N/A	LOC_Os06g03700	oligopeptide transporter	oligopeptide transporter, putative, expressed	[93]
149	N/A	7	Na/K Ratio Stress	19655274	N/A	LOC_Os07g32880	ATP synthase gamma chain	ATP synthase gamma chain, putative, expressed	[93]
150	N/A	1	Na Content Stress	41550991	N/A	LOC_Os01g71240	calcium-transporting ATPase, plasma membrane-type,	calcium-transporting ATPase, plasma membrane-type, putative, expressed	[93]
151	qST1.2	1	Salt tolerant	N/A	N/A	LOC_Os01g19290	SKC1/HKT8/HKT1;5	Na+-K+ cotransporters or Na+-K+ uniporters (subfamily 2)	[9]
152	qST1.1	1	Salt tolerant	N/A	N/A	LOC_Os01g0932500	OsHAK6	Potassium uptake protein, kup domain containing protein	[9]
153	N/A	1	Na/K Ratio	111477404	C/T	LOC_Os01g19290	HKT1:5	Na+-K+ cotransporters or Na+-K+ uniporters (subfamily 2)	[84]
155	N/A	1	Na/K Ratio	11019354	N/A	LOC_Os01g19290	OsHKT1;5	Na+-K+ cotransporters or Na+-K+ uniporters (subfamily 2)	[94]
156	N/A	1	Na/K Ratio	31177764	N/A	LOC_Os04g52260	OsHKT1;1	Na + specific transporters (subfamily 1 )	[94]
157	N/A	1	Na/K Ratio	31177764	N/A	LOC_Os04g52260	OsHKT1;4	Na + specific transporters (subfamily 1 )	[94]
158	N/A	1		28623794	N/A	LOC_Os07g47710	OsNHX1	Vacuolar Na+/H+ antiporter, Salt tolerance	[94]
159	qSTL4-1	4	Oryza sativa salt tolerance level	619903	A/G	LOC_Os04g01780	OsSTL1	Oryza sativa salt tolerance level 1	[83]
160	qSTL4-1	4	Oryza sativa salt tolerance level	624549	T/C	LOC_Os04g01920	OsSTL2	Oryza sativa salt tolerance level 2	[83]
161	qSTL8-1	8	Salt tolerant level	19747792	C/G	LOC_Os08g31850	Expressed protein	Protein of unknown function DUF1262 family protein	[83]
162	qSTL8-1	8	Salt tolerant level	197477828	C/G	LOC_Os08g31860	Expressed protein	Protein of unknown function DUF1262 family protein	[83]
